# Supplementary material for: In utero exposure to chlordecone affects histone modifications and activates LINE-1 in cord blood
Source: Life Sci Alliance. 2021 Apr 9;4(6):e202000944. doi: 10.26508/lsa.202000944 (PMC8091598; doi:10.26508/lsa.202000944)
Supplement: Supplementary file 2 [file LSA-2020-00944_TableS2.xls]

## Sheet: Feuil1
Cluster	Term Name	Regions			Genes
		P-value	FDR	Fold Enrichment	FDR	Fold Enrichment
chromatin organization related functions	protein-DNA complex subunit organization	1.89e-12	6.89e-10	3.51	3.76e-11	3.54
	nucleosome organization	2.94e-12	1.05e-09	4.45	3.57e-10	4.03
	chromosome organization	1.33e-11	4.6e-09	2.45	6.81e-09	2.35
	chromatin assembly or disassembly	1.47e-11	4.85e-09	4.18	1.08e-09	3.87
	nucleosome assembly	1.05e-10	2.75e-08	4.49	4.54e-09	4.16
	protein-DNA complex assembly	1.03e-10	2.76e-08	3.45	1.56e-09	3.51
	chromatin assembly	2.87e-10	7.13e-08	4.16	1.4e-08	3.86
	DNA conformation change	7.13e-10	1.67e-07	3.05	1.75e-07	2.87
	DNA packaging	4.65e-09	9.41e-07	3.47	2.69e-07	3.26
	ATP-dependent chromatin remodeling	4.73e-09	9.43e-07	5.48	6.61e-06	4.54
	CENP-A containing nucleosome assembly	1.36e-07	2.15e-05	7.45	7.94e-05	5.62
	chromatin remodeling at centromere	3.45e-07	5.05e-05	6.81	0.000226	5.13
	histone exchange	7.42e-07	9.67e-05	5.75	0.000405	4.49
	DNA replication-independent nucleosome assembly	1.19e-06	0.000142	6.04	0.000867	4.46
	DNA replication-independent nucleosome organization	1.41e-06	0.000164	5.94	0.00104	4.37
	centromere complex assembly	1.95e-06	0.000219	5.76	0.000522	4.72
	chromatin remodeling	0.000549	0.0374	2.18	0.000734	2.78
ARID1A, ARID2, CENPC, CENPK, CENPL, CENPQ, CUL4B, GTF2B, H3F3C, HIST1H1C, HIST1H1D, HIST1H2BC, HIST1H2BD, HIST1H2BE, HIST1H2BF, HIST1H2BI, HIST1H2BK, HIST1H2BL, HIST1H2BN, HIST1H2BO, HIST1H3B, HIST1H3D, HIST1H3G, HIST1H3I, HIST1H3J, HIST1H4B, HIST1H4E, HIST1H4H, HIST1H4L, HIST2H2BE, ITGB3BP, MED6, MIS18BP1, NFE2, OIP5, ORC3, RAD51B, RBBP4, RPL23, RPS27A, SMARCC2, TAF12, TAF2, TAF9B, VPS72, ATM, B…
Gene silencing related functions	DNA replication-dependent nucleosome assembly	2.3e-11	7.05e-09	31.91	0.000259	6.15
	negative regulation of gene expression, epigenetic	1.21e-10	3.11e-08	5.75	3.42e-07	4.14
	chromatin silencing	1.52e-09	3.34e-07	6.75	8.98e-06	4.06
	regulation of gene expression, epigenetic	2.83e-09	6.1e-07	3.24	5.52e-07	2.94
	regulation of hematopoietic stem cell differentiation	1.25e-07	2.03e-05	4.96	0.000386	3.44
	chromatin silencing at rDNA	3.96e-07	5.73e-05	12.44	0.00394	4.92
	regulation of hematopoietic progenitor cell differentiation	6.73e-07	8.94e-05	4.38	0.00119	3.14
	positive regulation of gene expression, epigenetic	7.62e-07	9.82e-05	5.28	0.000848	3.69
	regulation of gene silencing by miRNA	1.3e-06	0.000155	3.96	0.000153	3.53
	regulation of gene silencing	1.7e-06	0.000197	3.56	0.000275	3.16
	regulation of gene silencing by RNA	1.84e-06	0.00021	3.87	0.000233	3.43
	regulation of posttranscriptional gene silencing	1.84e-06	0.00021	3.87	0.000233	3.43
	gene silencing	4.32e-06	0.000466	3.12	0.000447	2.73
	protein heterotetramerization	4.5e-06	0.000481	6.56	0.000758	4.92
	telomere organization	9.46e-06	0.000965	3.76	0.00561	2.86
	regulation of megakaryocyte differentiation	3.14e-05	0.00297	3.78	0.000505	3.88
	double-strand break repair	4.8e-05	0.00438	2.66	0.00494	2.49
	double-strand break repair via nonhomologous end joining	0.000321	0.0232	3.61	0.0207	3.33
	non-recombinational repair	0.000694	0.045	3.28	0.0412	3.05
HIST1H3B, HIST1H3D, HIST1H3G, HIST1H3I, HIST1H3J, HIST1H4B, HIST1H4E, HIST1H4H, HIST1H4L, RBBP4, ARID1A, EPC1, EZH2, H2AFV, HIST1H2AB, HIST1H2AC, HIST1H2AH, HIST1H2AK, HIST1H2AM, HIST2H2AB, HIST2H2AC, MORF4L2, MTF2, NRDE2, BRCA1, CLP1, CNOT8, POLR1A, POLR2K, PUM1, RLIM, SF3B1, TAF1A, TAF1D, TDG, TNRC6B, TSNAX, N4BP2L2, PSMA2, PSMA3, PSMA6, PSMC2, PSMD10, PSMD4, RPS27A, RUNX1, ESR1, FXR1, NCOR1, N…
Chromosome segregation related functions	cellular macromolecular complex assembly	2.36e-11	7.07e-09	2.1	2e-11	2.27
	posttranscriptional regulation of gene expression	9.71e-11	2.66e-08	2.39	3.71e-09	2.4
	innate immune response in mucosa	4.87e-09	9.56e-07	17.19	0.00492	6.26
	mucosal immune response	9.5e-08	1.65e-05	12.09	0.0372	4.44
	regulation of translation	3.86e-06	0.00042	2.06	2.51e-05	2.21
	chromosome segregation	8.67e-06	0.000899	2.22	0.000141	2.38
	sister chromatid segregation	0.000179	0.0136	2.31	0.00202	2.53
	nuclear chromosome segregation	0.000261	0.0194	2.07	0.00299	2.24
	sister chromatid cohesion	0.000623	0.041	2.43	0.00246	2.95
ATP6V0A1, BBS12, BICD1, CDC73, CELF2, CENPC, CENPK, CENPL, CENPQ, CLP1, COA1, COG4, COX17, CUL4B, DDX23, DNAH7, DYNC1H1, ENSG00000272869, GEMIN5, GTF2B, H3F3C, HCLS1, HGNC:24955, HIST1H1C, HIST1H1D, HIST1H2BC, HIST1H2BD, HIST1H2BE, HIST1H2BF, HIST1H2BI, HIST1H2BK, HIST1H2BL, HIST1H2BN, HIST1H2BO, HIST1H3B, HIST1H3D, HIST1H3G, HIST1H3I, HIST1H3J, HIST1H4B, HIST1H4E, HIST1H4H, HIST1H4L, HIST2H2BE, …
Cell cycle related functions	negative regulation of ubiquitin protein ligase activity	4e-05	0.00371	4.23	0.0245	3.07
	negative regulation of ubiquitin-protein ligase activity involved in mitotic cell cycle	0.000105	0.00867	4.12	0.0412	3.05
	regulation of ubiquitin-protein ligase activity involved in mitotic cell cycle	0.00011	0.00906	4.09	0.0454	3.01
	negative regulation of chromosome organization	0.000128	0.0103	3.5	0.00148	3.94
	negative regulation of ubiquitin-protein transferase activity	0.00013	0.0104	3.73	0.049	2.81
	anaphase-promoting complex-dependent catabolic process	0.000159	0.0124	3.65	0.0334	2.95
	regulation of mitotic sister chromatid separation	0.00036	0.0255	3.85	0.00913	4.02
	regulation of chromosome segregation	0.000495	0.0343	2.66	0.00101	3.46
	regulation of mitotic metaphase/anaphase transition	0.000516	0.0355	4.02	0.0195	3.94
	regulation of metaphase/anaphase transition of cell cycle	0.000568	0.0383	3.97	0.0227	3.85
	negative regulation of mitotic sister chromatid separation	0.000587	0.039	5.03	0.00492	6.26
	mitotic spindle assembly checkpoint	0.000797	0.0486	5.65	0.015	6.22
ANAPC15, ANAPC16, CDC23, MAD2L1, PSMA2, PSMA3, PSMA6, PSMC2, PSMD10, PSMD4, RPL23, RPS27A, ATM, BUB1, DCP2, HNRNPA1, HNRNPC, POT1, PTTG1, TPR, TTK, XRCC5, XRN1, ZNF207, NDC80, CDC42, DYNC1H1, MKI67, NUMA1, PUM1, RAD18
Mitochondria related functions	mitochondrial translation	8.89e-10	2.05e-07	5.73	4.25e-05	3.68
	mitochondrial translational elongation	1.02e-07	1.71e-05	5.77	0.00166	3.47
	mitochondrion organization	1.13e-07	1.88e-05	2.19	0.000343	1.93
	mitochondrial translational termination	1.25e-07	2.05e-05	5.68	0.00212	3.39
	mitochondrial respiratory chain complex assembly	3.12e-07	4.72e-05	4.93	0.00147	3.35
	translational elongation	5.36e-07	7.2e-05	4.46	0.00336	2.99
	DNA-templated transcription, elongation	6.97e-07	9.17e-05	4.37	0.0027	3.04
	snRNA transcription from RNA polymerase II promoter	9.24e-07	0.000116	5.19	0.000779	3.94
	translational termination	1.17e-06	0.000141	4.74	0.00555	3.11
	protein transmembrane transport	5.29e-06	0.000561	4.79	0.00107	4.06
	intracellular protein transmembrane transport	8.8e-06	0.000905	4.95	0.00148	4.22
	transcription elongation from RNA polymerase II promoter	1.05e-05	0.00106	4.19	0.017	2.9
	mitochondrial respiratory chain complex I assembly	1.32e-05	0.0013	5.2	0.0186	3.38
	ncRNA transcription	1.76e-05	0.00173	3.99	0.013	3
	macromolecular complex disassembly	5.37e-05	0.00478	2.64	0.0165	2.27
	cellular component disassembly	6.11e-05	0.00533	2	0.0165	1.83
	SRP-dependent cotranslational protein targeting to membrane, translocation	0.000185	0.0139	14.65	0.000586	14.06
	histone H4 acetylation	0.000221	0.0165	4.1	0.0454	3.47
	recombinational repair	0.000756	0.0472	2.89	0.0202	2.98
	double-strand break repair via homologous recombination	0.000751	0.0473	2.9	0.0185	3.01
DARS2, MRPL1, MRPL13, MRPL17, MRPL22, MRPL30, MRPL32, MRPL33, MRPL42, MRPL48, MRPL50, MRPL51, MRPL52, MRPS18C, MRPS33, NOA1, POLG2, PTCD3, QRSL1, TARS2, ATG13, ATG4A, ATG4C, ATG7, ATG9B, ATP5L, COA1, COX17, GABARAPL1, IMMP1L, KIAA0391, LRRK2, LYRM7, MCL1, MTERF1, NDUFA1, NDUFA12, NDUFA5, NDUFA9, NDUFB3, NDUFB6, NDUFV2, NUBPL, SDHAF3, SLIRP, TFB1M, TIMM21, TIMM9, TMEM126B, TOMM20, TOMM7, TP53, UQC…
Macromolecule metabolic process and localization	RNA processing	6.52e-29	8.58e-25	3.01	2.11e-25	2.91
	ncRNA metabolic process	4.2e-25	2.76e-21	3.85	5.77e-16	2.94
	mRNA metabolic process	2.64e-23	1.16e-19	3.09	2.39e-21	3.08
	ncRNA processing	1.18e-21	3.87e-18	4.25	1.12e-13	3.18
	rRNA metabolic process	9.08e-19	2.39e-15	4.98	1.05e-11	3.57
	translation	1.86e-18	4.08e-15	3.87	9.1e-13	3.17
	rRNA processing	7.78e-18	1.46e-14	4.92	4.78e-11	3.51
	peptide biosynthetic process	1.89e-17	2.49e-14	3.58	8.66e-13	3.11
	mRNA catabolic process	1.79e-17	2.62e-14	5.05	3.13e-12	3.97
	ribonucleoprotein complex biogenesis	2.32e-17	2.77e-14	3.35	1.76e-12	2.9
	nuclear-transcribed mRNA catabolic process	1.71e-17	2.81e-14	5.32	5.19e-12	4.08
	RNA catabolic process	1.67e-16	1.83e-13	4.52	1.19e-11	3.68
	SRP-dependent cotranslational protein targeting to membrane	2.26e-16	2.13e-13	8.7	2.05e-11	5.78
	cotranslational protein targeting to membrane	1.03e-15	9.04e-13	8.14	8.66e-11	5.42
	ribosome biogenesis	1.27e-15	9.81e-13	3.88	4.69e-10	3.05
	nuclear-transcribed mRNA catabolic process, nonsense-mediated decay	1.24e-15	1.02e-12	7.29	1.34e-09	4.67
	viral transcription	2.17e-15	1.5e-12	7.13	4.77e-10	4.88
	protein targeting to ER	3.42e-15	2.14e-12	7.73	1.79e-10	5.26
	amide biosynthetic process	8.61e-15	5.15e-12	2.99	1.14e-11	2.81
	establishment of protein localization to endoplasmic reticulum	9.27e-15	5.3e-12	7.04	7.85e-11	5.25
	viral gene expression	1.37e-14	7.24e-12	6.6	7.02e-09	4.34
	protein targeting to membrane	1.46e-14	7.37e-12	5.82	4.78e-11	4.7
	translational initiation	7.48e-14	3.52e-11	5.67	2.39e-08	3.99
	multi-organism metabolic process	2.67e-13	1.17e-10	5.39	1.05e-08	4.02
	peptide metabolic process	4.92e-13	2.09e-10	2.76	2.78e-09	2.48
	protein localization to endoplasmic reticulum	6.61e-13	2.72e-10	5.85	4.08e-09	4.44
	establishment of protein localization to membrane	1.8e-11	5.77e-09	3.75	4.28e-09	3.45
	nucleobase-containing compound catabolic process	2.69e-11	7.86e-09	2.95	1.49e-08	2.75
	heterocycle catabolic process	5.77e-10	1.4e-07	2.66	2.69e-07	2.49
	cellular nitrogen compound catabolic process	6.23e-10	1.49e-07	2.66	3.13e-07	2.48
	cellular amide metabolic process	1.01e-09	2.28e-07	2.19	5.74e-07	2.08
	aromatic compound catabolic process	1.07e-09	2.38e-07	2.58	2.68e-07	2.47
	establishment of protein localization to organelle	3.07e-09	6.51e-07	2.53	1.01e-08	2.75
	organic cyclic compound catabolic process	7.55e-09	1.46e-06	2.43	2.44e-06	2.31
	viral process	2.66e-08	4.85e-06	2.09	3.83e-06	2.05
	multi-organism cellular process	5.06e-08	8.99e-06	2.05	7.43e-06	2.01
	protein targeting	1.55e-07	2.41e-05	2.25	1.11e-07	2.56
	viral life cycle	1.09e-06	0.000133	2.51	0.000763	2.25
	ribonucleoprotein complex assembly	0.00056	0.038	2.22	0.0292	2.15
ADAT2, ALKBH1, BICD1, C14orf166, C1D, CCNL1, CDC73, CDKAL1, CELF2, CLP1, CSTF2T, CSTF3, CWC15, CWC27, DDX23, DHX29, DHX36, DIS3, ELP4, ENSG00000255508, EXOSC5, EXOSC8, EXOSC9, FCF1, GEMIN5, GTF2F2, HNRNPA1, HNRNPC, HNRNPH2, HNRNPH3, INTS4, INTS7, INTS8, ISY1, KIAA0391, KRR1, LARP7, LSM1, LSM8, LUC7L3, MAGOHB, MBNL1, MBNL2, METTL14, MPHOSPH10, MRPL1, NOL11, NSRP1, NSUN3, NSUN6, NUFIP1, OSGEPL1, PA…
RNA processing related functions	RNA splicing	8.22e-13	3.28e-10	2.87	5.51e-12	3.01
	RNA splicing, via transesterification reactions	1.21e-12	4.54e-10	3.38	3.48e-10	3.21
	mRNA splicing, via spliceosome	1.38e-11	4.66e-09	3.25	2.65e-09	3.11
	mRNA processing	5.49e-11	1.54e-08	2.49	2.36e-11	2.76
	RNA 3'-end processing	3.22e-07	4.76e-05	4.63	0.000622	3.31
	DNA-templated transcription, termination	5.24e-07	7.19e-05	4.46	0.00243	3.07
	termination of RNA polymerase II transcription	2.64e-06	0.000292	5.58	0.0102	3.42
	mRNA 3'-end processing	5.7e-06	0.0006	4.76	0.00211	3.58
	regulation of mRNA processing	5.29e-05	0.00477	2.89	0.000428	3.28
	regulation of mRNA metabolic process	5.33e-05	0.00477	2.64	0.000352	3.01
	regulation of mRNA splicing, via spliceosome	0.000335	0.024	2.87	0.00075	3.74
C14orf166, CELF2, CLP1, CSTF2T, CSTF3, CWC15, CWC27, DDX23, GEMIN5, GTF2F2, HNRNPA1, HNRNPC, HNRNPH2, HNRNPH3, ISY1, LSM1, LSM8, LUC7L3, MAGOHB, MBNL1, MBNL2, METTL14, MPHOSPH10, NSRP1, PCF11, PLRG1, POLR2K, PPIL3, PPWD1, PRPF3, PRPF38A, PRPF39, RBM25, RBM39, RBM8A, RBMX, RNF113A, RNPC3, SAP18, SF3B1, SF3B3, SF3B4, SKIV2L2, SLU7, SNRNP27, SNRPG, SNW1, SON, SREK1, SREK1IP1, SRSF11, SRSF3, SYNCRIP,…
Non-coding RNA related functions	snRNA metabolic process	2.58e-10	6.53e-08	6.57	6.07e-06	4.35
	RNA phosphodiester bond hydrolysis	4.23e-07	5.99e-05	3.91	0.00101	2.96
	exonucleolytic nuclear-transcribed mRNA catabolic process involved in deadenylation-dependent decay	5.35e-07	7.26e-05	9.81	0.00203	5.37
	tRNA metabolic process	1.04e-06	0.000128	3.2	0.00236	2.5
	nuclear-transcribed mRNA catabolic process, exonucleolytic	1.33e-06	0.000156	8.77	0.00319	5.06
	snRNA processing	2.54e-06	0.000283	12.1	0.0066	5.99
	rRNA catabolic process	6.43e-06	0.000671	13.77	0.00825	6.95
	regulation of RNA stability	2.18e-05	0.00212	2.73	0.000574	2.83
	regulation of mRNA stability	2.55e-05	0.00245	2.78	0.000703	2.87
	tRNA processing	3.9e-05	0.00364	3.34	0.0273	2.54
	nucleic acid phosphodiester bond hydrolysis	9.75e-05	0.00812	2.27	0.0445	1.92
	ncRNA catabolic process	0.000279	0.0204	6.92	0.0483	4.92
	nuclear-transcribed mRNA catabolic process, deadenylation-dependent decay	0.000322	0.0232	3.61	0.026	3.23
	maturation of 5.8S rRNA	0.000342	0.0243	5.52	0.0447	4.31
	RNA phosphodiester bond hydrolysis, exonucleolytic	0.000428	0.0298	4.62	0.0169	4.5
CCNT1, CCNT2, EXOSC5, EXOSC8, EXOSC9, GTF2B, GTF2E1, GTF2F2, INTS13, INTS4, INTS7, INTS8, MRPL1, NABP1, POLR2K, RPRD2, TAF13, TUT1, ZNF143, CLP1, CNOT8, CSTF2T, CSTF3, DCP2, DIS3, FCF1, KIAA0391, PAN2, PCF11, RNASEH2B, RNASEL, RPP30, SLFN14, XRN1, HBS1L, LSM1, TTC37, ADAT2, ALKBH1, C14orf166, CDKAL1, DARS2, ELP4, IARS, NSUN3, NSUN6, OSGEPL1, POLG2, PUS10, PUS7L, QRSL1, SEPSECS, TARS2, TRMT10A, TR…
