# Supplementary material for: In utero exposure to chlordecone affects histone modifications and activates LINE-1 in cord blood
Source: Life Sci Alliance. 2021 Apr 9;4(6):e202000944. doi: 10.26508/lsa.202000944 (PMC8091598; doi:10.26508/lsa.202000944)
Supplement: Supplementary file 3 [file LSA-2020-00944_TableS3.xls]

## Sheet: Feuil1
Transcription Factor	Number of interactors	P-value	Adjusted P-value	Odds Ratio	Interactors
JARID2	7	2.2E-06	6.31E-04	11.01	BCLAF1 RBBP4 SETDB1 THRAP3 STK38 MTF2 CUL4B
ESR1	43	1.05E-05	1.51E-03	2.02	RPL4 KDM5A DDX3Y GTF2B PBXIP1 CDC73 BCLAF1 RBBP4 RBBP5 TDG SPOP SF3B1 SPTBN1 RPS12 CCT4 MED1 RBM39 WDR36 XRCC5 H2AFV ILF2 USF1 MED7 PNRC2 RPS26 HADHA MYL6 NIF3L1 COPS5 NACA THRAP3 RPL37A RLIM RPL24 HIST1H2BE LUC7L3 HNRNPC VPS45 LRIF1 TP53 TAF2 CUL4B RPS23
SREBF2	9	1.86E-05	1.78E-03	5.94	ATF7IP MED1 ABLIM1 COPS5 PSMD4 TTC1 TP53 ATF6 SPTBN1
CREB1	12	1.13E-04	5.41E-03	3.66	ATF7IP DR1 RBBP4 CSNK1A1 GTF2B CHD8 MTF2 ATF7 ATM PPP2R5C TP53 ATF6
ILF3	19	1.41E-04	5.79E-03	2.62	RPL4 SF3B4 RBM39 GABARAPL1 ILF2 HIST2H2BE RPS26 COPS5 TRA2B RPL37A RPL24 NUP35 MALAT1 SERINC1 HNRNPC IL7R SF3B1 RPS23 PICALM
ELF1	7	1.02E-04	5.83E-03	6.36	MED1 TAF12 VPS72 PCF11 LSM1 BUB1 CDC73
TAF1	14	8.31E-05	5.96E-03	3.35	MED1 TAF12 TAF13 GTF2B LSM1 RPL35A XRN1 VPS72 NUF2 RPL37A TP53 BUB1 TAF2 CCT4
ILF2	14	1.81E-04	6.49E-03	3.11	RPL4 SF3B4 GABARAPL1 XRCC5 RPS26 COPS5 TRA2B IGF2BP3 SREK1 IL7R FKBP3 SF3B1 RPS23 CUL4B
FOXP3	20	4.21E-04	1.34E-02	2.34	WDR36 TRAF3IP3 RBM8A SP110 GTF2B CHD8 WDR75 FYB FOXP1 BCLAF1 RBBP5 DHX36 MPHOSPH10 ATM IGF2BP3 LCP1 RBM34 SLU7 CCT4 MAD2L1
MYC	39	1.31E-03	3.12E-02	1.67	OTUD4 ARF4 WIPF1 PHF20 GTF2B RPP30 MYCBP2 IKZF2 SMC2 PSMD4 POLR2B TDG IGF2BP3 SF3B1 ATP6V1D BUB1 MCL1 CCT4 HIST1H2AB MED1 RBM39 CRADD TAF12 XRCC5 MKL1 ARID5B NMI SRP9 FOXP1 STAG2 PSMA1 XRN1 PSMA2 POLR1A ATM HNRNPC PI4KB TP53 TAF2
RNF2	12	1.28E-03	3.35E-02	2.80	ATF7IP RBM39 SETDB1 RBBP4 XRCC5 RBBP5 UBE2D3 LCP1 RNPC3 TP53 OGT CDC73
KAT2A	9	1.25E-03	3.59E-02	3.44	MED1 DR1 XRCC5 IRF2 COMMD1 TP53 DTL HIST2H2BE TAF2
POU5F1	18	1.77E-03	3.91E-02	2.18	ZNF143 SETDB1 XRCC5 JMJD1C KIAA1551 ILF2 CDC73 HADHA HIST1H4B NACA RBBP5 TRA2B RPL24 OGT RPS23 CCT4 HIST1H1C CUL4B
