# Supplementary material for: In utero exposure to chlordecone affects histone modifications and activates LINE-1 in cord blood
Source: Life Sci Alliance. 2021 Apr 9;4(6):e202000944. doi: 10.26508/lsa.202000944 (PMC8091598; doi:10.26508/lsa.202000944)
Supplement: Supplementary file 4 [file LSA-2020-00944_TableS4.xls]

## Sheet: Feuil1
chr	start	end	Low	High	Direction	FC	Gene 1	Distance to TSS	Gene 2	Distance to TSS
chr1	68495948	68497717	11.54	10.75	down	-1.07	DEPDC1	281
chr1	83692658	83693474	3.92	3.41	down	-1.15	TTLL7	306066
chr1	89069957	89070156	2.63	1.68	down	-1.57	GBP1	-4697
chr1	100949726	100949853	2.2	2.28	up	1.04	SLC30A7	53714	DPH5	75982
chr1	111270757	111271696	3.26	3.63	up	1.11	CHIA	-19689	CHI3L2	70456
chr1	115641521	115643355	15.67	16.1	up	1.03	VANGL1	485
chr1	157818241	157818386	3.55	1.71	down	-2.08	FCRL2	-41192	FCRL1	1791
chr1	157818988	157819064	2.7	2.11	down	-1.28	FCRL2	-41904	FCRL1	1079
chr1	158833859	158834217	4.45	2.69	down	-1.65	PYHIN1	-97514	MNDA	2721
chr1	158834389	158834482	3.98	1.9	down	-2.09	PYHIN1	-97116	MNDA	3119
chr1	158834618	158835130	4.08	1.82	down	-2.24	PYHIN1	-96678	MNDA	3557
chr1	158835184	158835573	3.38	1.78	down	-1.9	PYHIN1	-96173	MNDA	4062
chr1	158835651	158835890	3.75	1.37	down	-2.74	PYHIN1	-95781	MNDA	4454
chr1	158836121	158836264	3.02	1.42	down	-2.14	PYHIN1	-95359	MNDA	4876
chr1	158839493	158839650	3.01	1.67	down	-1.8	PYHIN1	-91980	MNDA	8255
chr1	168348122	168348588	3.96	2.31	down	-1.72	TBX19	67315	XCL2	195642
chr1	208988673	208989193	2.74	2.15	down	-1.27	PLXNA2	-744613	CAMK1G	-594784
chr1	241423764	241424581	5.17	6.01	up	1.16	RGS7	-66943	FH	95588
chr2	37599891	37600105	2.5	2.87	up	1.15	CDC42EP3	72193	QPCT	255424
chr2	37600170	37600244	2.24	2.31	up	1.03	CDC42EP3	71984	QPCT	255633
chr2	37600323	37600427	1.97	1.79	down	-1.1	CDC42EP3	71816	QPCT	255801
chr2	37600635	37600720	2.12	1.88	down	-1.13	CDC42EP3	71513	QPCT	256104
chr2	68061842	68063591	8.96	6.73	down	-1.33	C1D	266
chr2	71416882	71416982	3.68	3.76	up	1.02	DYSF	-49770	ZNF638	85168
chr2	71417129	71417227	6.42	5.3	down	-1.21	DYSF	-49524	ZNF638	85414
chr2	71417450	71417859	4.07	3.34	down	-1.22	DYSF	-49047	ZNF638	85891
chr2	90359896	90359992	6.11	6.39	up	1.05
chr2	90359896	90359992	0.19	0.1	down	-1.85
chr2	91443448	91443552	8.89	9.53	up	1.07
chr2	91443448	91443552	0.14	0.14	up	1.07
chr2	214683645	214683850	3.94	2.68	down	-1.47	BARD1	125956	VWC2L	272683
chr2	214684061	214684201	5.47	5.06	down	-1.08	BARD1	125573	VWC2L	273066
chr2	232351438	232351806	2.45	2.39	down	-1.02	ALPP	-26912	DIS3L2	390039
chr2	232351930	232352069	1.69	2.18	up	1.29	ALPP	-26534	DIS3L2	390417
chr2	232352156	232352472	2.04	2.32	up	1.14	ALPP	-26220	DIS3L2	390731
chr3	19102993	19103220	2.49	2.3	down	-1.09	SATB1	-678534	KCNH8	-45347
chr3	46213442	46213554	2.37	1.77	down	-1.34	CCR3	-28883	CCR1	-5102
chr3	97910369	97910485	2.57	2.16	down	-1.19	RIOX2	62030	CRYBG3	88387
chr3	100603105	100603229	5.59	2.93	down	-1.91	ADGRG7	-6422	TMEM45A	110548
chr3	100603105	100603229	0.25	0.1	down	-2.57	ADGRG7	-6422	TMEM45A	110548
chr3	100682608	100682741	1.87	2.04	up	1.09	TFG	-26750	ADGRG7	73086
chr3	107697836	107698104	4.65	4.77	up	1.03	BBX	174994	CD47	393044
chr3	107697836	107698104	0.04	0.09	up	1.92	BBX	174994	CD47	393044
chr3	119293352	119295887	9.03	8.54	down	-1.06	ARHGAP31	247
chr3	120741546	120743792	22.96	18.01	down	-1.27	RABL3	-132	GTF2E1	-63
chr3	120741546	120743792	0.01	0.01	down	-1.58	RABL3	-132	GTF2E1	-63
chr3	186908939	186909910	2.74	2.66	down	-1.03	ST6GAL1	-21060	ADIPOQ	66721
chr3	195087861	195088104	4.7	5.28	up	1.12	LSG1	-415506	XXYLT1	183184
chr3	195087861	195088104	0.07	0.05	down	-1.39	LSG1	-415506	XXYLT1	183184
chr4	71004331	71004551	2.15	2.74	up	1.28	SLC4A4	-182845	DCK	11002
chr4	81153965	81154109	4.53	5.05	up	1.11	PRKG2	61080	BMP3	123072
chr4	81153965	81154109	0.13	0.11	down	-1.17	PRKG2	61080	BMP3	123072
chr4	89057206	89057425	4.04	4.45	up	1.1	FAM13A	-144
chr4	89057206	89057425	0.28	0.09	down	-3.27	FAM13A	-144
chr5	1709951	1710079	1.4	2.37	up	1.69	LPCAT1	-186038	MRPL36	89880
chr5	39275264	39275408	2.71	1.63	down	-1.66	FYB1	-4679
chr5	55101790	55102452	2.99	2.49	down	-1.2	GZMA	-527
chr5	76037757	76037963	2.53	3.54	up	1.4	POC5	-320379	SV2C	-45312
chr5	87081765	87081973	2.4	1.96	down	-1.22	RASA1	-186019	COX7C	463913
chr5	99032825	99033980	9.35	6.59	down	-1.42	CHD1	-104446
chr5	99032825	99033980	0.02	0.01	down	-2.94	CHD1	-104446
chr5	99037879	99038019	4.22	4.09	down	-1.03	CHD1	-108992
chr5	99037879	99038019	0.09	0.11	up	1.16	CHD1	-108992
chr5	111091934	111093650	11.16	9.2	down	-1.21	CAMK4	-131294	WDR36	1076
chr5	119439287	119439458	2.14	2.1	down	-1.02	HSD17B4	-13197	TNFAIP8	106198
chr5	128965149	128965608	2.71	3.04	up	1.12	SLC27A6	251
chr5	150734350	150734614	2.93	2.31	down	-1.27	RBM22	-33375	DCTN4	24553
chr6	2874885	2876900	9.86	9.74	down	-1.01	SERPINB1	-33887	SERPINB9	27387
chr6	2880974	2881058	3.24	2.26	down	-1.43	SERPINB1	-39010	SERPINB9	22264
chr6	2881381	2881597	2.79	2.73	down	-1.02	SERPINB1	-39483	SERPINB9	21791
chr6	5892403	5892492	1.93	2.37	up	1.23	NRN1	111596	FARS2	631404
chr6	45677700	45677818	2.37	2.11	down	-1.12	SUPT3H	-299826	CLIC5	402636
chr6	85865895	85866120	1.63	1.87	up	1.14	SYNCRIP	-222723
chr6	87322111	87323404	11.25	10.42	down	-1.08	SMIM8	170
chr6	89233592	89233887	2.55	2.6	up	1.02	GABRR1	-16307	GABRR2	81559
chr6	89233954	89234044	3.12	3.28	up	1.05	GABRR1	-16566	GABRR2	81300
chr6	99823947	99824024	3.39	2.52	down	-1.34	MCHR2	170237	PRDM13	217256
chr6	140133553	140133649	1.81	2.18	up	1.2	CITED2	-759388
chr6	141562093	141562889	3.98	3.27	down	-1.22	NMBR	526308
chr6	169212816	169212907	2.84	1.74	down	-1.63	THBS2	41182	SMOC2	771711
chr7	3118042	3118204	2.32	1.7	down	-1.37	SDK1	-183325	CARD11	-74178
chr7	7201525	7202014	2.7	2.37	down	-1.14	C1GALT1	19155	COL28A1	334083
chr7	18178094	18178213	2.61	2.02	down	-1.29	HDAC9	-318149	PRPS1L1	-150291
chr7	18178300	18178386	2.31	1.29	down	-1.79	HDAC9	-317960	PRPS1L1	-150480
chr7	25602942	25603192	3.24	2.86	down	-1.13	NFE2L3	-549173	NPVF	-374581
chr7	25603261	25603406	4.78	4.42	down	-1.08	NFE2L3	-548906	NPVF	-374848
chr7	25603526	25603619	3.15	3.49	up	1.11	NFE2L3	-548667	NPVF	-375087
chr7	34635522	34635641	1.93	4.36	up	2.25	NPSR1	-22827	BMPER	730671
chr7	34906397	34906537	4.9	3.58	down	-1.37	DPY19L1	131574	NPSR1	248058
chr7	34906397	34906537	0.09	0.1	up	1.12	DPY19L1	131574	NPSR1	248058
chr7	34906661	34906754	3.89	4.71	up	1.21	DPY19L1	131333	NPSR1	248299
chr7	34906661	34906754	0.13	0.13	up	1.06	DPY19L1	131333	NPSR1	248299
chr7	42887774	42889391	10.01	8.51	down	-1.18	GLI3	-651570	C7orf25	23507
chr7	50068677	50070080	5.56	4.45	down	-1.25	ZPBP	23885	VWC2	295718
chr7	93116327	93118605	5.54	4.06	down	-1.37	SAMD9	557
chr7	104206884	104208767	11.02	9.13	down	-1.21	ORC5	221
chr7	141071268	141072142	3.26	3.18	down	-1.02	TMEM178B	-2527
chr8	26392649	26392759	2.19	1.69	down	-1.3	DPYSL2	-121318	BNIP3L	9806
chr8	91528547	91528653	4.3	3.67	down	-1.17	SLC26A7	279293	RUNX1T1	567054
chr8	97598232	97598394	2.7	1.89	down	-1.43	TSPYL5	-320349	MTDH	-45866
chr8	100105712	100106547	3.96	4.88	up	1.23	RGS22	-14
chr9	4901630	4901732	2.42	1.74	down	-1.39	JAK2	-83564	RCL1	108812
chr9	4901808	4901934	2.75	2.33	down	-1.18	JAK2	-83374	RCL1	109002
chr9	7627051	7627242	2.03	2.51	up	1.24	DMAC1	172920	KDM4C	869491
chr9	39791308	39792205	5.71	5.16	down	-1.11	SPATA31A1	436088
chr9	42550842	42550932	1.37	1.89	up	1.38	SPATA31A6	367228
chr9	62550883	62550956	2.39	2.29	down	-1.04
chr9	62915242	62916098	5.53	4.93	down	-1.12
chr9	78201335	78201815	2.59	2.31	down	-1.12	GNAQ	-170117	CEP78	-34632
chr9	85723006	85723093	1.94	2.34	up	1.21	AGTPBP1	18979
chr9	85723357	85723535	2.19	1.89	down	-1.16	AGTPBP1	18583
chr9	94029939	94031568	15.68	15.38	down	-1.02	BARX1	-75382	PTPDC1	-53675
chr9	121132909	121133007	2.81	2.09	down	-1.35	CNTRL	57946	RAB14	68911
chr9	121133126	121133491	2.36	2.08	down	-1.13	CNTRL	58297	RAB14	68560
chr10	18627304	18628028	5.83	5.24	down	-1.11	NSUN6	23956	CACNB2	486989
chr10	52233244	52233362	2.4	2.57	up	1.07	CSTF2T	-533712	DKK1	-80993
chr10	67386869	67387529	4.1	3.78	down	-1.09	CTNNA3	308970	LRRTM3	461193
chr11	20342763	20342931	2.08	2.44	up	1.17	DBX1	-182234	HTATIP2	-20896
chr11	82955736	82955999	2.12	2.05	down	-1.03	DDIAS	54141	RAB30	115998
chr11	90972324	90972438	6.96	7.77	up	1.12	CHORDC1	-749017
chr11	90972324	90972438	0.11	0.05	down	-2.37	CHORDC1	-749017
chr11	110209096	110209233	2.29	3.11	up	1.36	RDX	87547	ZC3H12C	115804
chr12	9606975	9607105	2.06	1.82	down	-1.13	KLRB1	846
chr12	9607696	9607814	2.03	1.85	down	-1.09	KLRB1	131
chr12	55414819	55415167	11.48	11.14	down	-1.03	OR6C76	-11261	OR6C65	14563
chr12	80083743	80083910	1.82	2.28	up	1.25	PPP1R12A	-148629	OTOGL	-125626
chr12	96315870	96315974	2.79	2.3	down	-1.21	CDK17	84638	ELK3	121540
chr12	96316046	96316388	4.31	3.99	down	-1.08	CDK17	84343	ELK3	121835
chr12	104030739	104030916	6.68	6.43	down	-1.04	GLT8D2	19309	TDG	65024
chr12	111834838	111835241	5.28	4.42	down	-1.19	MAPKAPK5	-7586	ALDH2	68118
chr12	111834838	111835241	0.03	0.05	up	1.67	MAPKAPK5	-7586	ALDH2	68118
chr12	127146171	127146249	2.06	1.78	down	-1.15
chr13	48410999	48413386	5.38	4.12	down	-1.3	LPAR6	32511	RB1	108418
chr13	50512040	50512113	2.63	2.13	down	-1.23	RNASEH2B	-397601	KCNRG	496823
chr13	50512189	50512942	4.06	3.61	down	-1.13	RNASEH2B	-397112	KCNRG	497312
chr13	110666074	110666159	2.79	1.74	down	-1.6	CARS2	40040	NAXD	50456
chr13	110676178	110676454	1.96	2.32	up	1.18	CARS2	29841	NAXD	60655
chr15	39426894	39427452	3.35	2.98	down	-1.12	RASGRP1	-862367	THBS1	-153920
chr15	43648526	43648641	5.02	4.56	down	-1.1	CATSPER2	264
chr15	43649042	43649214	10.28	9.86	down	-1.04	CATSPER2	-280
chr15	43649446	43649565	6.08	5.84	down	-1.04	CATSPER2	-658
chr15	43649647	43649770	5.76	4.94	down	-1.17	CATSPER2	-861
chr15	45022338	45024192	10.83	10.46	down	-1.04	SORD	161
chr15	58363425	58363511	2.21	2.03	down	-1.09	LIPC	-68330	AQP9	225272
chr15	59803880	59803998	2.54	1.88	down	-1.35	FOXB1	-200283	BNIP2	-114405
chr15	98088408	98088626	6.8	7.18	up	1.06	IGF1R	-560454	ARRDC4	127819
chr15	98088693	98088899	2.1	2.22	up	1.06	IGF1R	-560175	ARRDC4	128098
chr16	31568851	31569984	5.42	5.94	up	1.1	ZNF720	-143816	AHSP	41554
chr17	68413633	68414391	4.43	4.08	down	-1.09	SLC16A6	-122896	WIPI1	43409
chr18	3699882	3700363	3.58	2.77	down	-1.3	TGIF1	248446	DLGAP1	755212
chr18	63936105	63937214	7.09	6.27	down	-1.13	HMSD	-12641	SERPINB10	28669
chr19	34859907	34860574	4.27	5.39	up	1.26	ZNF599	-87026	ZNF30	-66662
chr20	8602826	8602939	2.54	1.44	down	-1.77	PLCB4	-704917	PLCB1	470618
chr20	24918309	24918457	1.94	2.2	up	1.13	CST7	-30847	SYNDIG1	449184
chr20	24949100	24952229	5.84	5.65	down	-1.03	CST7	1435	APMAP	42314
chr20	29764689	29764764	4.07	3.14	down	-1.3
chr21	17775699	17775896	2.96	2.37	down	-1.25	BTG3	-162954	C21orf91	43588
chr21	17775975	17776188	2.37	2.23	down	-1.06	BTG3	-163238	C21orf91	43304
chr21	33931572	33933155	10.89	8.58	down	-1.27	ENSG00000249209	-757
chr21	33931572	33933155	0.03	0.02	down	-1.28	ENSG00000249209	-757
chrX	25636729	25636802	1.92	3.68	up	1.92	ARX	-620818	MAGEB18	-501577
chrX	44253673	44253850	2.39	1.63	down	-1.47	NDP	-280258	EFHC2	89910
chrX	56813399	56813479	1.71	1.75	up	1.02	NBDY	84180	SPIN3	182367
chrX	101539237	101539318	6.08	4.9	down	-1.24	ARMCX1	-11253	ARMCX4	51234
chrX	104909927	104910319	4.4	3.61	down	-1.22	TEX13A	310551	IL1RAPL2	343808
chrX	104909927	104910319	0.06	0.03	down	-2.03	TEX13A	310551	IL1RAPL2	343808
chrX	107155902	107155988	5.6	5.61	up	1	RBM41	-37141	NUP62CL	50488
chrX	107155902	107155988	0.07	0.11	up	1.59	RBM41	-37141	NUP62CL	50488
chrX	130523853	130524381	2.71	2.34	down	-1.16	RBMX2	122148	ENOX2	379200
chrX	130959186	130959376	2.78	2.8	up	1.01	ARHGAP36	-98961	ENOX2	-55964
chrY	275372	277417	6.06	6.02	down	-1.01
chrY	373290	374382	3.21	3.52	up	1.1
chrY	1205969	1206461	2.64	2.33	down	-1.13
chrY	1534323	1535201	4.57	3.91	down	-1.17
chrY	1535264	1536552	5.73	4.75	down	-1.21
chrY	1536605	1537787	6.91	5.78	down	-1.2
chrY	10754935	10755056	28.49	20.21	down	-1.41
chrY	10783762	10783865	12.99	11.04	down	-1.18
chrY	10992979	10993052	10.16	10.13	down	-1
chrY	10999876	10999953	369.92	247.67	down	-1.49
chrY	11314298	11314420	27.2	39.4	up	1.45
chrY	11314793	11314948	18.14	27.2	up	1.5
chrY	11316719	11316792	29.43	35.26	up	1.2
chrY	12537020	12537756	2.7	2.67	down	-1.01	USP9Y	-163843
chrY	13436299	13436426	2.71	2.05	down	-1.32	UTY	44307	DDX3Y	532255
chrY	19566563	19568620	5.68	4.67	down	-1.22	HSFY2	-793857	KDM5D	177331
