# Supplementary material for: In utero exposure to chlordecone affects histone modifications and activates LINE-1 in cord blood
Source: Life Sci Alliance. 2021 Apr 9;4(6):e202000944. doi: 10.26508/lsa.202000944 (PMC8091598; doi:10.26508/lsa.202000944)
Supplement: Supplementary file 5 [file LSA-2020-00944_TableS5.xls]

## Sheet: Feuil1
RT-qPCR
Name	Forward	Reverse
ADCY9	GCAAATGTGATTCCGCACGAA	GACAGGGGACAGCGTCATCA
ARID2	GGAGCAGATCCAAGCACTGT	TGGCATAGGAGTGTTCTGCG
ATF6	ACCTCCTTGTCAGCCCCTAA	TGTCATTCTTCTTGACTTGGTCCTT
BRCA1	TCAGGAGGCCTTCACCCTC	TTGATCAACTCCAGACAGATGGG
BTG1	GGAGCTGCTGGCAGAACATTA	CTGTGCTGCCTGTCCAATCA
CENPC	TTCCACCTCAGACAGTTGCG	AATGTCACGTGCCCTGGAAG
CHD2	ATGAACAGGAACAAGGCACCA	TTGGGCACTGTTCTTCTGGG
ESR1	CCCAGGGAAGCTACTGTTTGC	TGATGTAGCCAGCAGCATGTC
ESR2	CAAACCAAAGCATCGGTCACG	AGGCCATGATCCTGCTCAATTC
ETS1	TGAGGTGCTGAGAGCAGAATG	TAGGTCCTTGCCTCACCACT
ETV1	CTTTCGGCTTCCAAGGGGGA	TGGACTTCTATCAACCTGAAGGC
H2AFX	CGCCCCATTTCCCTTCCAG	CCAGTTCAGAAGCCAACGGA
KMT2E	GGTCGAGCACTGTGGCTG	CTCATGACGTTCGCCTCTGG
1L1 ORF1	ACCTGAAAGTGACGGGGAGA	CCTGCCTTGCTAGATTGGGG
1L1 ORF2	CAAACACCGCATATTCTCACTCA	CTTCCTGTGTCCATGTGATCTCA
MRTFA	TCATCGGCTAGTCTGGCTCTC	GAGATCGGAGCTGGTCAGGAT
NUDT1	CCGACGACAGCTACTGGTTT	CGCGGAGTGTGTAGTCCAG
OGG1	CTGTGGGGACCTTATGCTGG	TTTCTGCGCTTTGCTGGTGG
RAD18	ATCCTCTTCTCTGTCAGGTTCCA	CTATCTTCTGTATGCATGGGACAGG
RPL37A	GCCAGGACAACACTCTGTCTC	CTGAAGATGCTGATGGTGTAGGT
STAT2	CGTGTACGGTTGCACAGAGT	GGCACCTTTCTACTGCGCTT
TP53	AAGTCTAGAGCCACCGTCCA	CAGTCTGGCTGCCAATCCA
ChIP-qPCR
Name	Forward	Reverse
ADCY9	GGGAAGTTCAGACCTTGAGCG	GCCTTTGACGCATCGGAGC
BRCA1	TTCCCTCGCGACCTACAAAC	CGTGGGAGAGTGGATTTCCG
BTG1	GAGGAAAGGGGACGTCGAAC	AAACTTAAGCCCACCGAGGC
BTNL9	CAGGCGGAGAAGAGACAAGG	ACACCTCGCGCTGGAATAAA
BUB1	CGATTCGAATACCCCGCGCA	GACTTGACCTCCGAGCAACG
CENPC	GGCCTGCACTTACCAGACC	GCGATTCGTTTCTTGCTCGG
CHD2	ATCGATAGAAGCCGGGACCT	TATTAAGGGGGAGGGGGAATCTG
ETS1	TCCACCGTTTCGGGAAAGTC	ACACGCACTTGGAAAACTATGC
GAPDH	GCTCACTGGCATGGCCTTCCGTGT	TGGAGGAGTGGGTGTCGCTGTTGA
JMJD1C	TTCTGAGCTCACTTGCAGCG	ATCGTCATTTGCTCGTTGGAGA
KMT2E	GGGGTCGAGCACATAACGG	ACACAAGTACCCCAACCCCG
RAD18	TCCATGGTCGCTCCCGA	GCTGCTGACGTAATGCGGT
2RPLP0	CAGCAAGTGGGAAGGTGTAATCC	CCCATTCTATCATCAACGGGTACAA
3SAT2	CATCGAATGGAAATGAAAGGAGTC	ACCATTGGATGATTGCAGTCAA
3SATα	CTGCACTACCTGAAGAGGAC	GATGGTTCAACACTCTTACA
STAT2	TCAGGGCCCGTACCTGATTA	GGGGCGCGAGGTTCTAGT
XRCC5	GCCTGAGGACCGGCAACAT	TTCCTGCTTCCGAACCACCC
DNA methylation & Telomere length
Name	Forward	Reverse
L1 - CpG1	GAGGAGGAGCCAAGATGTCC	ACCCGGTACCTCAGATGGAA
L1 - CpG2	ACGCAGAAGACGGGTGATTT	ATATTCGCGTGGGAGTGACC
L1 - CpG3	TCTGAGCCAGGTGTGGGATA	TCACTAGGGAGTGCCAGACA
POLR2K	TTCTCGGACACTGTCATCTCGG	CAAGTACAAGGCGGTGTGTGT
2RPLP0	CAGCAAGTGGGAAGGTGTAATCC	CCCATTCTATCATCAACGGGTACAA
2Telomere	GGTTTTTGAGGGTGAGGGTGAGGGTGAGGGTGAGGGT	TCCCGACTATCCCTATCCCTATCCCTATCCCTATCCCTA
References
1De Cecco, Marco et al. “L1 drives IFN in senescent cells and promotes age-associated inflammation.” Nature vol. 566,7742 (2019): 73-78. doi:10.1038/s41586-018-0784-9
2Cawthon, Richard M. “Telomere measurement by quantitative PCR.” Nucleic acids research vol. 30,10 (2002): e47. doi:10.1093/nar/30.10.e47
3Alexiadis, Vassilios et al. “RNAPol-ChIP analysis of transcription from FSHD-linked tandem repeats and satellite DNA.” Biochimica et biophysica acta vol. 1769,1 (2007): 29-40. doi:10.1016/j.bbaexp.2006.11.006
